# Supplementary material for: “It Empowers You to Empower Them”: Health Professional Perspectives of Care for Hyperglycaemia in Pregnancy Following a Multi-Component Health Systems Intervention
Source: Int J Environ Res Public Health. 2024 Aug 28;21(9):1139. doi: 10.3390/ijerph21091139 (PMC11431348; doi:10.3390/ijerph21091139)
Supplement: Supplementary file 1 [file ijerph-21-01139-s001.zip]

Archive with 1 entries (1 files):
- ijerph-3113590-supplementary.pdf
